# Supplementary material for: TLR4 and pSTAT3 Expression on Circulating Tumor Cells (CTCs) and Immune Cells in the Peripheral Blood of Breast Cancer Patients: Prognostic Implications
Source: Cancers (Basel). 2022 Feb 18;14(4):1053. doi: 10.3390/cancers14041053 (PMC8869985; doi:10.3390/cancers14041053)
Supplement: Supplementary file 1 [file cancers-14-01053-s001.zip]

Archive with 1 entries (1 files):
- cancers-1540696-supplementary.pdf
